# Supplementary material for: FAD/NADH Dependent Oxidoreductases: From Different Amino Acid Sequences to Similar Protein Shapes for Playing an Ancient Function
Source: J Clin Med. 2019 Dec 2;8(12):2117. doi: 10.3390/jcm8122117 (PMC6947548; doi:10.3390/jcm8122117)
Supplement: Supplementary file 1 [file jcm-08-02117-s001.zip]

Archive with 12 entries (12 files):
- Supp.Fig.7.png
- Supp.Tab.1.xlsx
- Supp.Tab.10.xlsx
- Supp.Tab.2.xlsx
- Supp.Tab.3.xlsx
- Supp.Tab.4.xlsx
- Supp.Tab.5.xlsx
- Supp.Tab.6.xlsx
- Supp.Tab.7.xlsx
- Supp.Tab.8.xlsx
- Supp.Tab.9.xlsx
- Supp.Figures.1-6.pdf
