# Supplementary material for: FAD/NADH Dependent Oxidoreductases: From Different Amino Acid Sequences to Similar Protein Shapes for Playing an Ancient Function
Source: J Clin Med. 2019 Dec 2;8(12):2117. doi: 10.3390/jcm8122117 (PMC6947548; doi:10.3390/jcm8122117)
Supplement: Supplementary file 1 [file jcm-08-02117-s001.zip › Supp.Tab.1.xlsx]

## Sheet: Supp.Tab.1.PercenIdSim.Blast.Se
Supp. Tab. 1. Similarity/Identity matrix of the listed 40 protein sequences sampled by blastp and used for generating Fig. 2 about sequence motifs. The % of identical residues for each sequence pair is reported in cells upon the main diagonal of the matrix. The % of similar residues is reported below the main diagonal of the matrix.
Organism	RefSeq Accession Number	Protein Sequence Length	1	2	3	4	5	6	7	8	9	10	11	12	13	14	15	16	17	18	19	20	21	22	23	24	25	26	27	28	29	30	31	32	33	34	35	36	37	38	39	40	41
Homo_sapiens	01. NP_004199.1	613		94.1	99.8	94.0	53.2	43.6	26.2	25.6	24.7	20.4	19.8	20.0	41.5	40.8	22.1	19.3	22.2	25.6	18.2	14.9	17.6	16.4	20.2	18.3	17.5	20.1	18.8	17.6	18.0	18.5	17.1	15.2	19.2	18.5	18.9	17.1	17.7	19.3	18.9	15.7	17.9
Mandrillus_leucophaeus	02. XP_011844227.1	609	95.6		94.0	99.3	54.1	43.7	26.5	26.0	25.2	21.1	20.0	20.7	41.7	40.9	22.5	19.4	21.9	25.7	18.2	15.2	17.6	16.5	19.5	18.8	17.3	19.8	18.1	18.0	18.2	17.3	17.2	15.6	20.4	18.6	18.5	17.0	18.4	19.1	18.4	15.7	19
Pan_paniscus	03. XP_003818983.1	613	99.8	95.4		93.8	52.9	43.8	26.2	25.6	24.7	20.2	19.7	20.0	41.5	41.1	22.1	19.3	22.2	25.6	18.2	15.1	17.6	16.4	20.2	18.3	17.4	20.1	18.8	17.6	18.2	18.5	17.1	15.2	19.2	18.6	18.9	17.2	17.7	19.3	18.9	15.7	17.9
Macaca_mulatta	04. NP_001244807.1	609	95.6	99.7	95.4		53.7	43.2	26.5	26.0	25.2	21.0	20.0	20.7	41.9	40.9	22.5	19.4	22.2	25.7	18.3	15.2	17.7	17.2	21.4	18.8	17.1	20.5	18.9	17.9	18.3	18.8	17.4	15.4	20.5	18.7	19.3	17.0	18.7	19.2	18.6	15.5	18.7
Centruroides_sculpturatus	05. XP_023226398.1	618	69.9	69.3	69.4	69.1		45.9	25.2	26.0	24.7	20.1	19.5	18.5	39.5	40.0	20.7	18.2	20.7	23.8	20.5	15.9	17.6	16.9	18.1	17.1	16.3	19.1	18.5	18.4	17.2	17.0	17.4	15.1	17.8	18.4	18.8	19.6	18.6	19.5	19.4	18.6	17.3
Cryptotermes_secundus	06. XP_023701539.1	739	57.6	58.3	57.6	57.9	60.8		20.6	19.9	19.3	18.7	18.3	18.3	35.3	35.4	17.2	14.3	17.6	20.0	18.0	14.1	15.5	15.1	15.3	15.9	16.5	16.0	15.9	16.0	16.1	14.7	14.7	15.5	16.0	18.8	16.1	18.4	18.7	20.1	19.2	15.4	14
Nitrosomonas_sp.Nm143	07. WP_113037731.1	392	38.7	39.1	38.7	39.1	38.0	33.6		76.8	75.8	27.2	27.0	27.6	26.6	25.3	29.7	28.7	31.6	51.4	19.3	20.7	21.4	19.5	21.6	22.2	22.2	21.3	21.9	21.6	23.1	20.0	17.9	20.6	18.2	17.4	20.1	16.0	20.0	18.1	18.7	21.1	18.6
Nitrosomonas_nitrosa	08. WP_107789266.1	392	38.5	38.9	38.5	38.9	37.7	32.1	90.6		74.0	29.4	28.1	28.7	26.1	25.8	29.5	29.2	31.0	51.6	18.9	19.3	21.1	18.8	20.7	21.7	21.3	21.1	21.5	22.6	22.1	21.1	18.4	19.7	19.1	16.9	17.9	16.4	19.1	18.1	19.3	20.7	18.4
Nitrosospira_lacus	09. WP_004178167.1	392	37.5	38.4	37.5	38.4	37.2	31.4	88.0	86.7		28.0	26.7	26.2	26.5	25.0	30.0	29.3	31.4	50.6	18.9	20.1	20.6	20.0	20.9	22.2	22.7	20.9	23.1	23.5	22.8	22.7	18.3	19.1	18.1	16.8	19.6	17.7	18.0	19.2	19.1	21.3	20.3
Citrus_clementina	10. XP_006446524.1	479	36.5	37.1	36.4	37.3	36.4	31.5	45.1	45.7	45.5		84.1	83.7	20.6	22.8	28.7	27.7	26.0	29.2	21.8	18.5	19.0	19.8	19.7	18.6	19.8	21.9	21.9	21.8	19.3	17.7	17.6	20.2	18.7	18.2	18.7	16.5	20.5	21.3	20.6	18.9	18.8
Theobroma_cacao	11. XP_007031493.2	478	37.4	38.1	37.2	38.1	36.2	30.9	46.7	45.8	45.6	93.1		92.3	20.3	21.2	28.2	27.2	25.8	28.3	21.3	18.5	19.4	20.5	20.0	19.8	20.0	21.2	21.7	21.6	20.3	18.9	19.6	19.5	19.8	18.0	18.9	17.3	21.2	21.1	20.6	21.7	20.6
Durio_zibethinus	12. XP_022741237.1	478	37.2	37.3	37.2	37.6	35.3	30.7	45.0	45.8	43.7	93.3	96.4		20.4	21.8	28.5	28.2	26.0	29.7	21.3	19.6	18.8	21.4	20.4	18.4	19.9	21.0	21.5	21.2	19.2	18.5	20.0	20.0	18.4	17.0	18.3	17.6	19.7	21.6	20.8	21.9	20.6
Batrachochytrium_dendrobatidis	13. XP_006680423.1	581	60.4	60.4	60.4	60.9	58.9	51.8	41.7	39.9	41.7	36.8	37.5	37.3		42.9	20.6	19.5	19.8	26.7	21.1	17.7	17.9	16.7	16.4	17.3	16.9	16.0	15.6	17.4	15.3	17.1	18.7	14.9	18.7	18.2	19.4	19.0	17.1	19.8	20.9	17.3	18.1
Phycomyces_blakesleeanus	14. XP_018283474.1	596	61.8	61.9	61.8	61.9	58.7	50.2	41.9	41.6	42.1	37.2	36.2	36.2	62.9		20.7	20.6	19.8	24.8	20.6	17.1	20.3	18.9	16.5	16.9	15.9	18.2	16.1	17.4	17.1	17.6	20.2	16.1	18.5	18.6	20.0	18.0	16.4	19.4	20.8	17.5	18.7
Sinorhizobium_fredii	15. WP_040961441.1	408	33.8	34.5	33.8	34.5	33.2	28.4	49.0	46.8	49.3	44.5	44.6	44.6	35.6	34.7		39.0	32.5	34.6	24.3	25.1	23.8	22.2	24.5	26.7	25.3	22.0	23.7	25.1	24.9	24.5	18.2	23.0	19.7	17.6	20.6	18.3	16.6	18.1	19.5	21.0	20.3
Serratia_fonticola	16. WP_021805355.1	399	33.1	33.3	33.1	33.3	30.7	26.8	48.9	50.1	49.1	42.4	42.5	42.7	35.1	33.7	55.4		27.4	28.9	19.0	21.7	20.0	20.4	24.1	20.6	22.3	23.0	24.0	26.5	20.2	21.7	18.2	23.4	17.4	18.1	16.5	16.4	18.3	17.0	16.1	18.6	17.5
Candidatus_Acidianus	17. WP_048099272.1	402	36.2	36.3	36.2	36.5	35.9	29.4	55.0	53.0	51.2	45.5	46.0	46.0	39.4	34.7	53.2	51.5		27.0	16.7	20.8	20.9	20.9	20.2	21.4	19.1	18.4	20.6	19.6	20.8	19.0	19.9	27.0	18.6	16.8	18.7	17.9	16.5	18.0	19.0	19.7	17.9
Thermus_thermophilus	18. WP_014630598.1	392	36.4	36.6	36.4	36.6	34.8	28.8	67.3	67.6	65.8	42.4	41.2	42.9	39.2	38.1	49.5	46.9	49.3		23.2	22.0	21.6	19.5	25.1	25.4	25.3	24.1	23.5	30.0	25.4	23.2	20.2	23.2	18.6	17.0	18.5	17.2	18.4	19.3	20.2	21.1	20.9
Rhodobacter_sphaeroides	19. WP_012641410.1	563	34.1	37.1	34.3	37.1	34.3	33.3	33.2	32.3	31.6	36.6	38.2	37.8	37.3	35.1	35.7	33.9	33.7	36.4		24.8	25.0	25.4	25.2	26.3	26.7	25.1	24.2	25.7	27.1	25.9	19.8	20.2	23.6	18.6	23.8	21.1	21.6	21.4	21.4	21.3	20.3
Caldalkalibacillus_thermarum	20. WP_007502350.1	399	28.1	28.1	28.2	27.9	29.4	25.7	39.8	38.6	39.3	37.2	37.0	36.0	31.5	32.2	42.6	42.6	42.3	38.6	40.0		66.0	64.9	32.4	27.7	31.9	30.5	35.2	30.8	29.6	26.5	23.1	24.3	23.3	20.5	23.3	22.4	19.5	21.8	22.1	26.0	25
Brevibacillus_nitrificans	21. WP_122923517.1	396	31.6	31.2	31.6	31.9	32.8	25.7	43.4	40.9	40.9	36.7	38.1	36.6	31.7	32.9	41.7	43.1	42.3	40.4	39.3	81.5		59.3	27.8	27.9	28.4	27.9	30.4	27.0	28.3	26.2	23.6	25.3	24.1	21.5	24.8	22.7	20.8	20.9	23.2	24.8	25.3
Geobacillus_thermodenitrificans	22. WP_011888116.1	407	28.5	29.1	28.5	29.7	29.6	25.7	37.6	39.1	39.6	37.2	38.5	38.5	29.6	33.4	39.2	42.8	44.0	37.6	39.6	79.6	74.9		29.6	27.3	29.9	29.3	31.9	27.1	30.7	28.4	25.3	24.0	26.4	21.2	24.1	22.2	19.7	22.8	23.9	25.9	26.5
Paracoccus_pantotrophus	23. WP_072461331.1	417	31.8	31.5	31.8	31.7	31.9	28.0	40.8	39.6	39.1	37.2	38.3	38.5	33.4	31.0	41.0	39.6	41.0	40.8	38.9	50.8	47.7	50.4		57.2	64.8	49.6	48.7	40.3	42.7	56.2	24.4	21.5	23.4	22.5	22.6	22.4	21.9	24.4	24.1	26.8	26.3
Klebsiella_michiganensis	24. WP_045781127.1	435	32.8	32.2	32.8	32.2	32.4	27.6	40.2	40.0	39.3	38.8	39.1	39.3	33.4	31.4	42.5	36.6	40.5	40.5	41.6	47.1	46.9	48.3	70.1		62.1	50.1	49.9	38.5	38.6	68.4	25.4	24.1	24.4	22.5	24.7	22.7	21.6	24.5	25.4	27.9	27
Bosea_lupini	25. WP_091837899.1	423	31.3	32.3	30.8	31.2	29.4	28.6	41.6	41.1	41.1	36.5	36.4	38.3	34.1	30.7	41.6	39.2	40.0	40.2	41.0	51.3	48.7	51.3	73.8	74.9		51.2	49.1	39.4	38.6	57.7	24.5	20.7	25.1	23.9	24.4	23.3	22.9	23.9	24.2	27.1	26.3
Skermanella_aerolata	26. WP_044431914.1	443	32.3	32.8	32.3	33.5	32.4	26.8	39.1	39.7	38.4	40.1	38.7	37.9	31.8	34.4	41.5	37.7	40.2	41.5	43.0	50.3	47.4	49.4	65.5	68.4	68.2		74.5	40.1	40.4	47.9	24.0	22.5	24.8	23.8	25.0	24.0	21.0	23.8	22.8	26.1	27.7
Skermanella_stibiiresistens	27. WP_084164484.1	404	32.5	30.9	32.5	32.7	31.4	26.5	42.8	41.8	41.3	37.8	39.5	38.7	31.3	32.9	41.2	43.1	40.8	42.6	38.2	54.0	52.7	52.3	66.2	66.4	67.6	82.6		38.8	40.1	46.8	24.4	25.6	25.7	22.6	25.6	23.6	21.6	23.4	23.2	26.8	27.5
Thermus_scotoductus	28. WP_019550627.1	395	30.8	31.2	31.0	31.2	30.6	25.3	41.5	38.7	40.8	37.6	37.0	37.7	32.7	32.6	40.0	43.1	44.0	46.1	40.9	50.4	48.5	48.9	54.7	53.1	54.4	54.6	56.7		44.7	38.1	25.7	26.8	24.4	23.6	23.6	23.6	22.2	26.9	25.0	28.7	26.8
Marinithermus_hydrothermalis	29. WP_013703377.1	430	32.0	32.7	32.8	33.2	33.3	26.0	41.6	38.8	38.1	38.8	41.2	38.7	32.7	30.7	40.7	38.8	42.1	41.9	41.6	49.1	48.1	51.9	60.2	57.0	57.9	58.9	57.7	59.3		39.1	24.6	23.3	23.0	22.4	23.0	21.8	23.0	23.5	24.7	27.8	26.3
Klebsiella_pneumoniae	30. WP_087749777.1	436	32.5	32.2	32.5	32.2	31.4	26.3	40.1	38.8	39.9	37.2	36.8	36.2	36.7	31.9	42.2	37.6	40.8	39.4	41.6	46.3	47.0	48.9	70.2	81.4	72.0	66.1	63.8	54.1	58.7		23.2	22.4	23.7	20.8	24.2	22.6	21.6	21.5	21.6	26.4	23.2
Pocillopora_damicornis	31. XP_027060663.1	486	33.9	33.3	33.9	33.3	36.6	28.3	35.0	35.8	34.6	40.3	41.8	41.2	40.4	37.2	33.7	36.4	40.9	36.6	39.4	40.5	42.6	44.4	43.4	42.4	42.2	43.0	40.5	45.7	45.5	42.4		20.5	33.7	31.7	33.8	32.0	34.5	38.1	37.8	68.5	79.8
Acidianus_brierleyi	32. WP_110270001.1	330	28.7	29.1	28.7	29.1	28.0	23.8	41.6	40.6	39.5	36.3	36.8	36.4	29.4	30.0	42.2	43.9	45.8	42.6	33.9	42.9	43.9	44.2	38.6	39.8	38.8	39.1	41.8	45.1	41.6	38.8	36.2		19.0	18.8	20.1	18.1	18.9	18.7	19.5	24.0	22.2
Saccharomyces_cerevisiae	33. NP_013586.1	513	37.7	36.1	37.7	36.1	35.1	30.9	35.7	35.5	33.9	36.8	38.8	35.9	36.5	36.4	35.1	33.5	34.9	35.7	44.9	40.7	41.3	42.7	40.5	42.3	42.1	41.7	41.3	41.3	43.5	41.7	56.9	35.3		41.7	74.0	37.2	31.7	30.9	30.5	33.0	33.1
Candida_albicans	34. XP_720034.1	574	37.4	37.6	38.0	37.8	40.0	35.3	31.9	32.2	29.6	36.6	36.1	36.6	38.6	38.9	29.8	33.6	33.3	31.0	40.2	35.9	36.2	36.6	35.4	37.6	35.9	39.2	36.6	38.2	38.5	37.6	51.6	31.2	60.1		45.1	44.9	30.4	32.4	34.5	31.9	32.4
Kluyveromyces_lactis	35. XP_452480.1	519	37.0	36.3	37.0	37.4	36.6	30.2	34.3	33.9	34.1	38.2	38.9	38.0	37.0	39.1	34.3	33.7	34.9	34.5	44.2	39.3	42.2	42.2	39.3	43.4	41.2	42.4	41.0	41.2	42.4	41.6	54.9	35.5	85.4	61.5		38.5	32.0	30.9	32.3	33.8	34.1
Quercus_suber	36. XP_023906428.1	586	37.2	37.6	37.4	37.6	37.5	33.7	31.1	31.1	29.9	34.3	34.5	33.6	41.1	41.3	30.0	31.7	34.6	31.9	41.8	37.0	37.0	36.2	34.6	38.4	36.5	38.1	36.3	38.2	38.6	39.8	51.4	32.3	54.6	65.9	57.3		32.6	33.0	31.9	32.4	31.8
Medicago_truncatula	37. XP_013462476.1	578	39.2	39.6	39.2	39.7	39.2	34.5	35.3	34.4	32.2	37.9	37.9	36.7	40.8	36.1	32.7	32.9	35.3	35.3	44.6	35.1	34.4	34.1	36.7	36.3	35.6	36.0	34.6	37.9	38.2	39.1	51.9	31.5	51.6	54.2	50.2	53.2		30.6	30.8	34.9	33.2
Coffea_arabica	38. XP_027111709.1	546	38.3	38.6	38.3	38.9	39.5	35.9	33.9	32.6	33.3	38.6	39.4	39.2	39.4	39.1	31.7	34.6	36.8	34.6	41.7	38.6	39.2	40.1	41.4	40.3	41.2	42.9	39.6	42.7	40.1	41.8	58.8	32.6	53.5	53.5	54.4	49.7	49.7		76.3	38.1	37.2
Citrus_sinensis	39. XP_006467874.1	547	37.7	36.9	37.7	37.8	40.3	35.5	33.5	32.4	32.0	38.8	39.9	40.0	39.1	39.8	32.4	32.4	35.1	33.8	40.1	38.9	39.9	40.2	40.0	38.9	41.1	41.1	39.3	40.4	39.7	39.7	58.3	30.9	53.4	53.3	52.7	50.5	49.3	88.8		38.2	38.5
Nematostella_vectensis	40. XP_001629237.1	438	32.6	33.5	32.6	33.5	34.1	27.9	41.8	40.0	40.0	39.5	38.9	38.3	36.8	34.6	40.0	38.1	40.9	40.9	40.1	45.7	47.5	48.2	45.4	47.3	47.7	48.3	46.3	49.5	50.7	48.2	78.4	40.0	52.8	47.7	52.2	47.8	49.5	55.5	54.1		74.6
Orbicella_faveolata	41. XP_020602540.1	448	32.1	33.3	32.1	33.3	33.5	27.5	37.1	39.3	36.8	40.3	41.0	40.8	37.7	33.4	37.1	36.6	40.2	37.9	39.3	41.5	45.1	46.4	46.2	46.7	45.3	48.9	45.8	48.7	49.8	45.1	87.4	38.4	55.4	50.3	54.3	49.7	49.0	54.9	55.6	85.5
