# Supplementary material for: FAD/NADH Dependent Oxidoreductases: From Different Amino Acid Sequences to Similar Protein Shapes for Playing an Ancient Function
Source: J Clin Med. 2019 Dec 2;8(12):2117. doi: 10.3390/jcm8122117 (PMC6947548; doi:10.3390/jcm8122117)
Supplement: Supplementary file 1 [file jcm-08-02117-s001.zip › Supp.Tab.10.xlsx]

## Sheet: Sheet1
Supp. Tab. 10. Thioredoxin reductase binding residues of the crystallized Trx red (4j56) from P.falciparum. Putative Trx red binding residues within AIF (4bur), NDI (4g73) and NDH-2 (5kmr) after superimposition with Trx red (4j56) from P.falciparum. The reported Trx red putative binding residues are grouped in function of their participation to sequence motifs.
FAD binding residues				NAD binding residues				FAD binding residues			Thioredoxin BR	Thioredoxin BR	Thioredoxin BR
HsAIF (4bur)	ScNDI (4g73)	CtNDH-2 (5KMR)		HsAIF (4bur)	ScNDI (4g73)	CtNDH-2 (5KMR)			4j56	4j56	4j56	HsAIF (4bur)	ScNDI (4g73)	CtNDH-2(5kmr)
1st glycine rich motif								1st glycine rich motif
I137									G48
G138	G60	G10							G49
G139	S61	A11							G59
G140	G62	G12							P51
T141	W63	Y13							G52
A142	G64	G14
extra sites
2nd motif								2nd motif
V162	I82								D71
S163	S83	N37							Y72
E164	P84	K38							V73
	R85								K74
		Y43							G86
	T91	T45							T87
R172	P92	T46							C88
P173	L94								V91
	P95	H49							G92
S176									C93
K177				K177					K96	K96
extra sites								extra sites
K231		D79									S136	K189	K105	H57
K232	E128	T80									R139	T190	V112	D59
V233	A129	V81									S140	P207	L116	I66
									G159		F143	P208
									L160		M146	S209
											T147	F210
									A161		R150	Y211
												V212
3rd motif				residues close to 3rd motif				3rd motif
A259		G106		L267	F183	F114			A191
T260	V176	L107				I116			T192
G261	G177	G108				F124			G193
4th motif								4th motif
F284	L195	I126
R285	K196								S212
2nd glycine rich motif (5th motif)								2nd glycine rich motif (5th motif)
				I306	V234	G162				V228
				G307	G235					G229
				G308	G236	G164				A230
				G309	G237	F165				S231
				F310	P238	T166				Y232
L311	T239	T166		L311	T239				V233	V233
				G312						E236
E349				E314	E242	E169
6th motif								6th motif
					V271	V197
				F334	E272	E198
				P335	A273	A199				R258
				E336	L274
				K342		P205
extra sites								extra sites
					T304	T230
					A305	P231				L284
					V306	I232
close to 7th motif				7th motif				close to 7th motif
N403	R344	N265				W258			R316
		I267		A397	A338	T259			D319	A313
				V398	T339	G260				I314
				G399	G340	G261				G315
				L400		V262			L323	R316
8th motif								8th motif
G437	G382	G298							G356
D438	D383	D299							D357
9th motif								9th motif
						P313			E364	E364
E453	P391	P314		E453	P391	P314			L365	L365
H454	T392	T315		H454					A366
H455	A393	A316							P367
	Q394	Q317							A369
	A396	A319
10th motif								10th motif
F482
W483		K376		W483						S396
				S484					Y398
						T349
					L447	V350
						A351
extra sites								extra sites
											Y450
											D454
											G538
											K539
											C540
											G541
	Y482				Y482								K494
cofactors								cofactors
NAD	NAD	NAD		FAD	FAD	FAD					FAD
	UQ5
