# Supplementary material for: FAD/NADH Dependent Oxidoreductases: From Different Amino Acid Sequences to Similar Protein Shapes for Playing an Ancient Function
Source: J Clin Med. 2019 Dec 2;8(12):2117. doi: 10.3390/jcm8122117 (PMC6947548; doi:10.3390/jcm8122117)
Supplement: Supplementary file 1 [file jcm-08-02117-s001.zip › Supp.Tab.2.xlsx]

## Sheet: PercentIdentSimilarCristalli1ma
Supp. Tab. 2. Similarity/Identity matrix of the listed 48 protein sequences sampled by pGenTHREADER. The % of identical residues for each sequence pair is reported in cells upon the main diagonal of the matrix. The % of similar residues is reported below the main diagonal of the matrix.
Organism	Functional Annotation	PDB.ID_Sequence Length	1	2	3	4	5	6	7	8	9	10	11	12	13	14	15	16	17	18	19	20	21	22	23	24	25	26	27	28	29	30	31	32	33	34	35	36	37	38	39	40	41	42	43	44	45	46	47
H.sapiens	AIF-Apoptosis Inducing Factor	01. 4BUR_511		24.5	22.2	98.8	22.9	24.9	19.9	20.1	20.0	18.6	17.2	19.8	17.6	20.0	19.6	20.4	17.7	19.7	21.4	20.1	21.4	19.5	21.6	19.1	21.3	21.7	15.9	20.6	19.1	21.0	17.1	16.2	20.9	20.0	19.5	20.9	19.8	19.9	20.9	21.8	16.8	18.5	16.4	15.1	16.8	18.1	20.5
R.palustris	Ferredoxin Reductase	02. 3FG2_404	41.1		34.0	24.0	29.1	39.2	23.2	18.5	18.8	16.0	20.8	22.0	21.2	22.7	21.3	19.1	18.4	20.4	22.6	20.2	25.8	21.8	22.2	22.3	19.5	20.1	17.6	25.1	20.9	19.2	20.5	22.3	21.1	19.2	24.3	21.9	22.0	20.5	26.6	37.6	23.4	27.4	22.4	18.2	18.4	18.2	21.1
P.spKKS102	Ferredoxin Reductase	03. 2GQW_408	36.0	54.2		21.7	34.0	36.6	22.5	20.1	20.6	15.0	19.8	23.6	22.7	24.0	23.1	21.8	21.6	21.7	23.8	23.5	25.0	23.7	22.4	24.1	21.2	20.9	18.5	26.7	21.7	23.4	19.4	23.4	21.9	23.0	26.4	20.4	20.8	22.2	26.4	36.2	22.0	26.5	22.2	17.7	19.6	17.4	21.3
H.sapiens	AIF-Apoptosis Inducing Factor	04. 5FS8_515	98.8	41.4	36.1		22.9	24.9	19.8	19.9	19.9	17.6	17.2	19.3	17.2	20.0	20.2	20.5	17.9	19.4	21.0	20.6	21.6	20.1	21.6	18.7	22.6	22.7	16.4	23.2	18.9	21.3	17.0	16.1	21.3	19.9	19.2	21.1	20.7	19.7	20.8	21.6	16.8	19.1	16.0	15.9	16.9	17.8	20.3
P.putida	Toluene 2,3-Dioxygenase Reductase	05. 3EF6_410	38.7	49.3	51.7	38.4		31.8	25.4	18.7	18.9	17.2	22.2	23.7	21.7	21.9	22.7	20.2	19.3	23.3	24.5	23.5	24.7	21.1	24.5	22.5	21.7	22.2	19.0	25.5	20.0	21.1	17.4	17.6	19.4	19.7	23.9	19.9	22.5	19.0	26.4	31.1	20.5	23.3	22.8	19.5	18.6	19.1	20.2
E.coli	Ferredoxin Reductase	06. 3LXD_415	40.3	56.4	57.6	40.2	49.6		23.9	20.4	19.7	15.0	21.5	24.1	25.3	20.5	22.5	22.4	20.2	22.0	25.1	21.3	24.7	22.6	23.5	20.9	20.3	20.8	17.5	23.8	23.8	23.0	20.1	23.4	20.8	24.0	24.0	22.0	23.4	23.8	27.3	38.4	19.5	24.2	18.9	19.0	19.1	19.0	20.6
C.acetobutylicum	NADH:rubredoxin oxidoreductase	07. 3KLJ_385	37.2	43.8	41.7	37.1	47.1	42.2		22.8	22.0	20.2	19.4	19.8	19.5	22.7	21.7	19.2	19.9	20.6	21.8	23.0	23.2	18.4	19.8	16.7	20.0	21.8	20.2	20.3	16.7	21.5	19.7	23.4	19.4	23.1	21.3	23.4	22.7	22.5	32.2	23.0	20.6	20.6	20.6	19.3	19.3	15.7	18.9
S.cerevisiae	NDI1-NADH dehydrogenase	08. 4G73_502	40.9	36.9	37.3	40.8	35.5	36.7	38.0		96.4	30.2	20.5	19.7	18.7	20.0	18.6	19.9	19.9	22.6	19.2	18.1	18.4	16.9	18.9	18.4	19.2	19.7	19.3	19.6	18.2	20.2	17.9	19.4	17.9	21.7	19.7	18.0	19.1	20.4	21.1	18.8	24.0	20.4	19.0	17.1	16.3	17.1	18.5
S.cerevisiae	NDI1-NADH dehydrogenase	09. 5YJW_484	40.3	38.0	38.6	40.2	36.6	37.2	38.2	96.4		29.0	21.0	19.6	18.8	19.7	18.7	19.8	18.4	21.4	19.2	18.3	18.8	16.8	19.2	18.4	19.1	21.0	19.1	19.4	18.2	19.3	16.8	19.6	19.4	20.3	20.7	16.6	19.9	20.0	20.4	18.3	24.5	20.3	19.5	17.8	17.6	17.1	18.4
P.falciparum	Type II NADH dehydrogenase	10. 5JWC_521	39.5	35.9	33.8	39.3	32.8	33.0	35.3	53.9	51.1		20.0	18.2	15.8	17.7	15.1	18.1	15.5	18.1	17.0	18.4	17.9	14.8	15.9	17.0	19.0	17.1	17.3	16.8	17.3	17.7	19.5	20.1	17.0	21.7	19.2	20.1	19.3	20.7	20.4	17.8	18.1	16.6	19.1	16.1	15.2	15.5	19.1
A.aeolicus	Sulfide:quinone oxidoreductase	11. 3HYW_430	36.8	39.1	38.4	37.5	40.0	38.1	40.9	38.4	39.9	36.7		20.5	19.1	17.7	18.8	17.0	19.9	18.7	18.8	18.6	19.1	19.3	20.2	18.9	18.9	19.5	19.1	19.7	22.4	19.0	16.7	20.4	17.9	18.9	19.1	18.4	21.6	18.7	19.7	19.5	20.8	18.7	17.4	20.6	16.9	14.2	20.6
M.tubercolosis	Lipoamide dehydrogeanse	12. 4M52_466	38.9	38.8	40.8	38.8	39.1	42.1	40.1	40.4	41.7	38.2	35.4		36.7	37.1	37.4	34.1	28.9	36.4	34.0	38.5	37.2	26.7	36.7	29.4	27.8	26.9	21.8	29.1	18.3	22.4	18.3	22.4	19.0	21.5	24.0	22.6	26.3	21.1	20.9	22.1	22.1	21.5	21.7	20.4	20.7	16.3	22.4
B.pertussis	Dihydrolipoamide Dehydrogenase	13. 6AON_478	36.8	38.3	40.4	36.7	40.0	42.7	40.4	37.1	38.8	36.3	35.6	54.4		35.3	53.4	44.4	29.2	47.2	37.4	41.2	46.2	25.2	52.4	25.0	25.3	27.4	23.1	26.8	20.4	16.8	20.1	20.2	22.0	21.0	24.6	19.7	23.1	16.9	21.1	22.4	18.8	19.5	20.6	18.1	19.9	19.4	21.8
E.coli	Dihydrolipoyl dehydrogenase	14. 4JQ9_474	41.1	40.7	40.7	40.8	39.2	38.6	42.6	35.1	35.5	39.0	34.0	54.4	55.9		40.8	40.0	51.7	36.8	36.9	45.1	39.0	24.5	39.5	30.7	26.3	28.2	26.1	27.0	17.5	23.1	22.0	23.8	20.0	20.7	25.4	21.8	24.4	20.8	19.6	21.4	23.0	20.8	22.3	18.0	18.7	17.4	21.7
P.putida	Dihydrolipoyl dehydrogenase	15. 6AWA_481	35.0	39.1	39.9	36.5	40.5	39.1	39.3	36.5	38.0	36.5	36.0	54.5	70.5	60.9		46.7	31.5	47.9	39.2	42.3	49.6	25.2	81.1	28.7	28.3	29.5	23.6	30.8	18.1	20.4	20.2	22.5	20.7	22.1	23.0	21.7	25.0	20.9	22.0	23.6	23.0	21.6	23.6	20.2	19.6	18.5	22.4
H.sapiens	Dihydrolipoamide Dehydrogenase	16. 5J5Z_496	42.5	38.3	38.9	42.5	38.3	36.9	37.3	39.6	39.9	38.2	33.7	51.8	62.9	57.5	65.7		32.1	53.1	35.7	40.8	43.5	22.7	45.8	27.5	26.6	26.0	26.4	26.0	20.5	20.0	21.5	20.4	19.3	20.6	22.4	19.8	20.5	22.4	21.6	19.9	19.1	20.3	20.4	18.9	17.1	16.7	21.2
N.gonorrhoeae	Dihydrolipoyl dehydrogenase	17. 5U25_602	36.4	32.2	30.7	36.7	30.9	31.7	32.4	35.2	33.9	34.7	32.7	40.7	44.7	60.8	47.8	48.2		33.7	27.4	35.0	31.3	19.6	32.5	24.6	22.7	23.0	23.5	21.9	16.7	21.6	19.8	19.3	18.0	20.4	20.9	20.3	20.2	18.9	19.1	18.1	17.9	18.1	17.8	14.6	15.2	17.8	20.8
R. meliloti	Dihydrolipoamide Dehydrogenase	18. 3URH_491	38.6	38.9	38.5	38.4	40.5	40.9	40.5	41.2	40.9	37.4	37.7	54.0	64.8	58.0	66.4	69.4	50.8		38.3	41.5	51.9	23.7	48.0	28.2	27.3	26.4	26.2	29.5	17.5	21.0	22.4	20.8	19.9	22.9	24.3	24.3	23.3	19.8	23.2	20.7	21.2	20.3	19.9	18.6	18.2	17.1	24.9
P.putida	Lipoamide dehydrogenase	19. 1LVL_458	38.9	40.8	39.1	38.4	40.6	41.5	42.1	38.0	39.3	36.7	34.9	55.8	57.7	59.3	58.8	55.4	42.7	56.8		41.4	40.1	26.2	41.1	28.4	27.2	27.2	23.0	29.6	19.0	21.1	20.3	22.1	21.8	25.1	25.2	22.5	25.1	21.5	21.6	22.5	20.5	21.8	24.2	18.5	17.6	17.0	21.9
H.sapiens	Dihydrolipoamide Dehydrogenase	20. 1EBD_455	39.9	40.2	43.1	40.2	43.3	38.9	45.1	36.5	37.6	36.1	34.7	56.7	59.2	61.2	60.7	57.9	48.0	59.7	61.4		42.5	26.1	42.3	33.2	27.2	29.3	25.8	30.9	19.7	20.8	21.1	25.9	21.5	23.1	24.0	23.5	26.1	23.3	23.4	21.5	21.8	21.7	22.3	16.7	18.9	15.0	21.4
T. thermophilus	Lipoamide dehydrogenase	21. 2YQU_455	38.2	41.5	41.1	38.6	41.8	43.7	44.0	37.5	38.8	37.8	37.8	56.0	65.3	56.8	65.9	63.7	43.9	68.8	60.3	60.7		27.1	48.8	29.6	29.5	29.7	24.4	31.6	21.3	21.8	20.2	23.9	23.2	22.2	27.9	22.9	25.4	23.5	20.6	23.1	23.6	22.9	19.5	19.7	22.1	17.3	22.8
M. tuberculosis	Flavoprotein Disulfide Reductase	22. 1XDI_499	40.5	37.9	38.3	40.2	37.7	36.9	34.5	35.9	35.5	35.1	34.3	44.3	43.3	43.5	46.1	44.3	35.7	45.7	44.5	48.7	44.3		25.8	28.2	24.3	21.3	20.8	25.8	20.8	20.8	19.7	19.3	20.5	20.5	22.4	20.7	22.4	20.0	21.5	23.0	22.3	23.4	21.2	16.8	17.7	17.8	21.2
A. vinelandii	Lipoamide dehydrogenase	23. 3LAD_476	38.0	39.9	39.9	37.7	43.9	39.1	38.4	37.8	38.8	35.7	35.9	54.6	68.4	62.4	89.2	64.3	47.7	66.2	59.7	62.4	67.2	46.1		27.9	27.3	25.9	23.2	30.6	18.2	20.2	20.3	23.7	22.1	21.5	24.8	21.0	24.9	21.1	21.9	22.6	21.1	20.3	21.7	18.1	19.4	16.8	21.8
P.aeruginosa	Mercuric reductase	24. 4K7Z_467	41.1	39.4	42.6	41.4	42.0	38.1	40.5	34.5	36.0	33.6	34.0	48.6	48.3	51.9	51.1	48.2	39.4	49.1	49.5	53.3	51.4	43.5	50.6		29.3	29.6	25.3	31.7	21.3	21.6	19.4	23.6	24.3	21.3	22.4	22.5	24.4	22.4	22.2	22.9	18.9	24.7	20.4	20.0	18.9	17.9	22.5
S.pyogenes	Glutathione reductase	25. 6N7F_453	41.3	35.5	38.4	41.9	36.4	37.1	38.6	35.7	36.6	32.6	34.9	47.0	46.4	48.5	47.8	44.6	36.0	47.5	48.5	51.2	48.4	40.9	47.5	49.0		63.3	31.7	45.4	17.3	21.5	18.4	21.8	20.1	22.5	21.5	21.9	23.8	22.1	19.1	21.2	18.5	21.3	20.6	19.5	20.3	18.1	25.1
Y.pestis	Glutathione reductase	26. 5VDN_463	39.5	36.7	38.0	40.2	36.7	38.2	38.0	36.1	38.6	31.1	35.4	47.6	47.3	48.9	49.3	46.0	36.2	47.7	47.7	49.7	47.1	39.5	48.1	50.3	76.2		34.9	50.2	16.2	19.3	18.8	19.5	20.2	22.2	19.9	22.3	22.4	18.5	21.1	20.1	18.4	20.3	19.8	19.0	20.1	16.7	23.4
P.falciparum	Thioredoxin reductase	27. 4J56_541	38.3	32.9	32.2	38.4	32.9	34.4	37.5	39.6	39.0	38.3	36.0	40.5	42.3	41.0	42.7	44.4	40.5	45.1	41.2	43.8	40.9	38.1	42.3	43.3	50.3	50.5		30.6	17.9	19.9	19.9	19.0	17.3	19.6	19.6	18.5	20.6	19.1	19.8	17.8	18.1	20.0	17.6	17.3	15.7	17.2	23.5
C.gracile	Glutathione amide reductase	28. 2R9Z_463	38.7	41.9	41.0	41.7	41.3	39.5	40.0	35.3	37.2	34.5	38.2	50.0	45.8	48.7	49.9	46.8	37.5	49.5	52.5	51.0	50.8	42.7	52.3	51.0	65.0	70.2	48.4		20.2	22.5	19.5	23.0	19.7	23.6	26.2	23.8	24.3	20.4	19.9	23.3	19.3	22.9	21.1	20.2	19.7	20.3	23.8
P.falciparum	Type II NADH dehydrogenase	29. 5N1T_429	36.4	37.5	38.5	36.1	37.3	41.3	38.9	34.5	34.9	33.6	39.5	34.1	35.1	34.0	35.3	35.7	30.2	33.2	38.9	35.2	36.5	36.7	31.1	37.3	34.4	33.3	31.2	36.3		20.8	19.7	17.6	19.1	19.3	18.0	18.3	18.4	16.4	20.1	20.8	18.2	19.2	16.5	19.0	18.4	18.1	19.0
L.brevis	NADH oxidase	30. 5VN0_518	40.5	35.9	37.5	41.5	35.5	37.3	38.2	39.8	38.4	39.2	35.1	40.5	36.5	40.9	40.0	39.4	34.4	41.9	42.1	39.8	40.2	40.7	40.3	40.7	36.1	37.8	39.9	40.7	36.3		25.0	36.2	22.8	39.4	26.1	26.6	25.1	58.5	19.3	23.5	19.9	20.8	23.6	15.4	16.4	17.2	18.5
B.anthracis	Coenzyme A-disulfide reductase	31. 3ICS_588	38.6	35.7	33.0	37.2	32.7	35.5	35.5	38.3	36.7	40.5	33.7	36.7	37.4	39.3	37.8	38.6	39.7	41.0	37.1	37.8	37.6	37.2	37.9	36.9	32.8	35.5	39.5	38.9	36.4	46.4		22.2	46.5	28.6	25.9	33.2	24.0	21.5	22.4	21.1	19.1	19.7	21.8	14.9	15.3	17.1	21.4
E.faecalis	NADH peroxidase	32. 1NHS_447	38.6	42.7	42.1	38.4	38.0	43.2	42.7	37.3	38.2	38.4	38.5	41.0	40.6	44.5	43.2	38.1	34.1	39.9	43.0	44.6	45.7	38.7	44.1	42.2	39.3	38.7	37.3	41.3	33.8	52.9	41.2		23.7	33.7	30.7	26.7	29.6	39.3	21.9	23.1	19.3	19.4	27.8	17.7	18.2	16.7	22.7
S.ioihica	NADH-dependent persulfide reductase	33. 3NTD_565	39.5	35.2	35.8	38.9	34.5	36.6	35.0	36.3	37.2	39.3	31.7	38.1	38.1	39.5	39.3	38.9	35.2	38.6	39.8	39.8	40.9	37.2	38.9	41.8	37.2	35.4	36.5	38.9	33.6	42.7	66.2	41.6		20.4	28.3	27.0	26.4	20.4	21.5	23.9	20.2	20.8	21.6	13.6	15.0	19.5	19.2
S.pyogenes	NADH oxidase	34. 2BC0_490	41.5	38.2	37.8	40.8	37.6	39.4	38.4	41.0	39.8	39.5	34.1	42.0	39.2	39.2	43.7	42.1	33.4	44.8	45.9	40.6	40.4	39.9	42.7	40.8	40.2	40.4	40.5	42.9	35.9	58.3	46.3	54.1	41.1		25.0	32.9	25.2	34.7	22.5	21.7	17.6	21.6	25.2	16.3	18.2	18.3	22.1
D.vulgaris	Pyridine nucleotide-disulphide oxidoreductase	35. 3IWA_472	37.6	40.9	42.4	37.1	42.6	40.9	40.7	36.9	39.7	39.2	35.4	43.0	42.9	45.1	42.6	41.9	36.7	43.0	45.6	44.5	43.9	39.9	44.1	47.7	40.9	37.5	36.2	44.5	34.7	45.6	45.2	50.2	45.5	47.3		26.9	33.1	26.2	23.2	28.0	24.5	25.9	28.0	18.5	18.6	18.0	19.1
B.anthracis	Pyridine Nucleotide Coenzyme A-Disulfide Reductase	36. 3CGB_480	41.9	39.0	35.8	42.7	36.5	39.8	40.6	40.0	39.5	40.7	36.3	40.4	41.5	42.3	44.9	40.1	36.5	43.4	43.5	42.1	43.3	39.3	42.5	42.7	42.3	41.9	39.9	42.7	34.8	49.2	51.4	49.8	46.0	53.3	49.6		35.7	24.6	24.9	20.9	18.9	20.0	22.7	17.9	17.1	18.4	20.3
P.horikoshii	Coenzyme A Disulfide reductase	37. 4FX9_453	40.1	41.1	41.3	39.4	40.2	41.9	41.9	39.2	40.9	38.6	37.7	45.1	42.5	46.8	43.0	40.9	35.2	44.2	45.6	45.5	45.9	39.3	42.9	43.5	44.6	43.8	38.4	44.5	37.3	44.0	43.5	51.2	44.1	46.3	52.8	52.9		28.8	24.2	25.3	22.2	23.0	27.2	18.3	20.6	16.5	23.4
L. sanfranciscensis	NAD(P)H Oxidase	38. 2CDU_452	38.2	37.8	41.6	37.9	38.9	39.4	40.7	40.4	39.5	38.6	37.2	42.7	36.4	40.7	42.2	39.3	32.9	38.9	43.4	42.2	42.9	42.7	41.6	43.5	39.3	37.4	37.7	42.5	36.9	68.0	39.8	58.6	41.1	54.9	47.2	48.3	48.6		21.6	23.4	19.5	20.6	26.1	16.8	17.0	17.5	19.3
P.furiosus	NADH oxidase /nitrite reductase	39. 1XHC_367	34.6	47.5	42.4	34.4	46.1	43.1	52.5	38.8	39.0	38.4	38.8	37.1	36.0	39.7	38.3	35.9	31.1	38.5	40.4	40.9	40.0	35.1	37.2	39.4	39.5	39.3	35.7	37.6	35.7	34.9	35.5	40.0	36.1	37.1	41.1	42.5	44.4	38.9		26.3	23.9	25.3	21.8	19.8	18.6	16.3	18.3
P.putida	Putidaredoxin Reductase	40. 1Q1R_431	40.1	59.2	52.9	40.2	48.0	57.5	44.5	34.1	34.3	37.2	38.5	41.0	38.9	42.2	41.0	36.3	31.6	40.1	40.2	40.4	40.7	38.9	39.7	40.5	39.1	37.8	34.8	42.1	39.2	40.2	36.7	41.4	38.4	39.4	46.4	42.1	44.4	43.1	45.0		22.5	25.3	22.8	17.8	17.8	18.8	19.3
C.thermarum	NDH-2-Type II NADH dehydrogenase	41. 5KMR_405	34.1	44.2	41.7	32.4	38.8	42.9	38.8	41.6	42.8	36.9	43.3	37.3	36.0	38.8	37.8	35.9	30.6	36.3	38.6	40.4	40.7	36.5	35.3	35.8	36.6	37.6	32.9	35.6	37.3	34.9	34.2	42.3	34.3	38.0	40.9	37.7	40.0	38.5	45.9	42.9		23.4	22.6	16.1	20.2	17.5	17.5
P.aeruginosa	Rubredoxin reductase	42. 2V3A_384	34.1	45.0	45.8	34.4	41.2	41.2	44.4	36.5	37.6	34.5	38.4	39.5	37.0	37.8	38.7	37.7	31.7	39.7	39.5	41.3	38.0	36.5	38.9	40.0	37.5	36.1	34.4	39.7	36.8	34.9	33.8	37.1	33.1	38.8	40.5	36.7	40.4	38.1	47.4	42.7	40.2		22.7	20.7	21.0	17.5	19.3
E.faecalis	Pyridine nucleotide-disulfide oxidoreductase	43. 3OC4_452	38.2	39.2	38.9	37.3	42.0	37.2	41.6	39.0	40.7	36.5	39.2	43.8	41.4	42.8	42.6	41.5	33.6	42.4	41.5	42.0	42.9	42.3	42.0	42.6	40.4	40.0	38.3	41.9	37.2	45.2	38.9	48.2	38.4	46.3	48.1	43.1	46.8	47.3	38.1	39.4	42.0	36.9		18.6	18.9	16.7	21.8
E.histolytica	Thioredoxin reductase	44. 4UP3_314	26.8	31.4	33.8	28.5	33.9	34.7	36.4	28.1	29.1	27.1	33.5	32.8	32.6	32.3	33.5	31.0	26.4	32.2	33.8	33.2	33.8	30.1	31.7	31.7	32.0	30.0	30.9	32.0	32.2	27.8	27.6	31.3	26.4	29.6	32.0	31.3	34.2	31.0	36.2	32.7	31.6	32.6	33.4		42.7	15.5	17.4
H. influenzae	Thioredoxin reductase	45. 5U63_321	28.6	32.9	33.3	28.5	35.9	32.8	37.9	30.3	30.4	29.0	31.4	32.4	34.3	32.7	33.5	30.6	27.7	31.8	31.2	34.3	34.3	30.1	33.6	30.8	32.5	33.3	31.1	31.3	31.9	31.5	25.9	32.7	28.0	30.2	33.3	32.7	35.3	31.9	37.1	36.2	32.3	34.4	35.0	64.8		15.8	17.0
E.coli	2,4-dienoyl-CoA reductase	46. 1PS9_671	33.5	31.4	28.9	32.0	30.1	28.9	27.9	31.7	31.7	31.4	29.5	31.4	33.4	32.2	33.1	32.2	33.8	33.2	32.2	29.1	29.4	32.8	32.5	33.2	31.9	31.3	33.2	31.4	30.3	32.6	33.7	31.6	35.8	32.8	32.3	32.5	30.8	30.3	27.9	30.0	30.1	27.9	30.4	25.2	24.9		18.3
X.autotrophicus	NADPH:2-ketopropyl-coenzyme M oxidoreductase/carboxylase (2-KPCC)	47. 1MO9_523	43.8	36.1	36.1	43.6	35.9	34.8	36.1	40.0	38.6	39.2	35.6	41.9	42.8	42.4	44.0	42.6	40.2	45.5	41.1	42.1	42.4	38.0	42.3	40.7	43.0	41.7	44.5	41.1	33.5	39.4	40.1	40.9	40.5	40.9	41.7	41.5	41.1	36.5	32.9	36.3	32.1	34.2	38.6	28.1	29.6	32.9
S.aureus	NDH-2-Type II NADH dehydrogenase	48. 5NA1_408	35.2	44.1	40.4	35.0	41.7	43.1	41.7	45.2	45.5	41.7	43.5	36.9	37.9	37.1	33.5	34.3	31.1	37.9	38.6	36.7	37.1	34.1	32.8	34.9	35.3	34.3	32.3	36.1	35.9	34.7	35.9	38.9	33.1	39.0	39.8	37.5	40.6	38.1	44.1	39.4	66.9	40.7	40.5	33.1	34.6	32.2	33.7
[truncated: 1 more columns]
