# Supplementary material for: FAD/NADH Dependent Oxidoreductases: From Different Amino Acid Sequences to Similar Protein Shapes for Playing an Ancient Function
Source: J Clin Med. 2019 Dec 2;8(12):2117. doi: 10.3390/jcm8122117 (PMC6947548; doi:10.3390/jcm8122117)
Supplement: Supplementary file 1 [file jcm-08-02117-s001.zip › Supp.Tab.3.xlsx]

## Sheet: Sheet1
Supp. Tab. 3. FAD and NAD+ binding residues of the crystallized structures reported in Table 1. The reported cofactor binding residues are grouped in function of their participation to sequence motifs.
FAD binding residues																																																	NAD + binding residues
PDB_ID	HsAIF (4bur)	ScNDI (4g73)	CtNDH-2 (5KMR)	5miv	5na1	5jwc	5n1t	3hyw	5vn0	3ics	1xhc	3ef6	1q1r	1nhs	3lxd	3ntd	4m52	3fg2	3klj	2gqw	2v3a	2bc0	3oc4	4k7z	6aon	3iwa	3cgb	4jq9	6n7f	5vdn	4up3	5u63	4j56	6awa	5j5z	1zmd	5u25	4fx9	2cdu	2r9z	3urh	1lvl	1ebd	2yqu	1xdi	1mo9	3lad
1st glycine rich motif
	I137			I136			I39	I8		V8	V6		V10	L6	V15	I7	L9		L9		I10	V7		I10	I10	I8	I6	L12	I10	I20	I10			I10	I12	I12	L123		V6	I10	I8	I11	V15	I7			I9
	G138	G60	G10	G137	G12	G47	G40	G9	G7	G9	G7	G9	G11	G7	G16	G8	G10	G8	G10	G14	G11	G8	G7	G11	G11	G9	G7	G13	G11	G21	G11	G13	G48	G11	G13	G13	G124	G13	G7	G11	G9	G12	G16	G8	G9	G50	G10
	G139	S61	A11	G138	A13	S48	G41	G10	C8			N10	T12					A9	A11	A15	T12			S12	A12	A10		A14	G12		S12	S14	G49	A12		S14			C8	G12	S10	G13			G10		A11
	G140	G62	G12	G139	G14	G49	G42	G11	T9	V10	G9	G11	G13	S9	G18	V10	G12	G10	G12	G16	G13	N10	S9	G13	G13	V11	D9	G15	G13	G23	G13	G15	G59	G13	G15	G15	G126	G15	T9	G13	G11		G18	G10	G11	G52	G12
	T141	W63	Y13	T140	Y15	W50	F43	V12	H10	A11	P10	V12	L14	H10	H19	A12	P13	H11	P13	L17	L14	H11	F10	G14	P14	A12	A10	P16	S14	S24	P14	P16	P51	P14	P16	P16	P127	A16	H10	S14	P12	P15	P19	P11	P12	A53	P13
	A142	G64	G14	A141	A16	G51	G44	G13	A11	G12	G11		A15	G11	G20	G13	G14	A12	A14	A18	A15	A12	A11	A15	G15	L13	A11	A17	A15	G25	A15	A17	G52	G15	G17	G17	G128	A17	A11	G15	G13	G16	G20	G12	A13	A54	G14
																		G13										G18						G16	G18	G18					G14			G13
2nd motif
																								I33	I33			V35	A33	I43	Y33			I33	I35	I35	V146			I33	V31	V34	V38	V30		V72	I32
																								E34	D34			E36	E34	E44	E34	T36	D71	E34	E36	E36	E147			E34	E32	E53	E39	E31		D73	E33
							I64	I33													I35			R35	A35			R37	G35	A45	G35	G37	Y72	K35	K37	K37	R148			S35	K33	G36	K40	K32		R74	K34
	V162	I82		V161		I69	N65	S34	Y31	V33	I28				I40	F32	V32	I32	I32	V38	T36	F33	D32		T36	I33	L31	Y38	K36	K46		L38	V73	Y36	N38	N38	Y149	F37	Y31	K36	R34	Q37		E33	I34	W75	Y35
	S163	S83	N37	S162	N39	S70	P66	D35	E32	E34	D29	G34	G36	E32	G41	E33	E33	D34	D34	G39	A37	D34	K33			D34	E68		E37	Q47		Q39	K74					E38	E32	A37			N42		D35
	E164	P84	K38	E163	K40	P71		R36	R33	R35	K30	D35	D37	K33	R42	R34	P34	E35	E35	D40	D38	Q35	Q34			Q35	K69				A38							A39	M34						C36
		R85		D164	N41	R72			N34		E31	E36			E43					E41				G40	G47									G47	G43	G43	G154	T40		G40	G39	G41	G45	G38	D37	G80	G46
																	Y36							T41	T48			G43		G50	V41-A42-A43			T48	T44	T44	V155			T41	T40	T42	V46	T39	G41	S81	T47
																								A42	C49			V44		T51	G45	G42	G86	C49	C45	C45	C156			C42	C41	C43	C47	C40	A42		C48
																	G39											C45	G40	C52	Q46	Q43	T87												A43
																	V40												T41		L47	L44	C88
			Y43		Y45		Y70										C41												C42		T49	T46						H45						R42
		T91	T45		A47																				V52			V48	L45	V55	T50	T47	V91	V52	V48	V48	V159			V45		I46	V50	V43
	R172	P92	T46	R171	T48	T78	C73	T42	S41	N43	K38	R43	L45	C41	R50	N42	G45	R42	R42	R48	K45	G43		G46	G53		Q41	G49	G46	G56			G92	G53	G49	G49	G160	P47	S41	G46	G45	G47	G51	G44	D47	A86	G52
	P173	L94		P172		P79	P74	P43	C42	C44	P39	P44	P46	C42	P51	C43	C46	P43	P43	P49	P46	C44		A47	C54		C42	C50	C47	C57			C93	C54	C50	C50	C161	C48	C42	C47	G46	C48	C52	C45	C48	C87	C53
		P95	H49		H51																											I50
				L174					I44				L48					L45		L51		M46									I53	N52
	S176			S175			S76					S47	S49		S54	P46	S49	S46		S52	S49			S50	S57		P45		K50	K60	N55		K96	S57	S53	S53	S164			K50	S49			S48	S51	H90	S56
	K177						N77					K48	K50		K55		K50	K47		K53				K51	K58			K54						K58	K54	K54	K165				K50	K52	K56	K49	K52	H91	K57
extra sites
	K231		D79	K230	A81		R107	E76	H77	S80	E73	P78	T81	T77	A86	H79			E77	V80	T81	S79	R77				H78				E86							A83	H79
	K232	E128	T80	K231	E82		W108	K77	N78	E81	E74	E79	Q82	E78	E87	E80		R78	F78	T81	R82	P80	E78				E79				T87	H84						E84	Q80
	V233	A129	V81	V232	V83		V109	A78	V79	V82	A75	V80	V83	I79	V88	V81		M79	A79	A82	V83	V81	V79			A88	V80				I88	I85						V85	V81
																	G111							G115	G120			G115	D113	G123			G159	G120	G117	G117	G226			G112	G112	G116	G117	G109	G115	P157	G119
																	Y112							E116	K121			L116	Y114	F124			L160	H121	Y118	Y118	D227			H113	T113	W117	E118	T110	R116	A158	H120
																	G113							A117	G122			G117	A115	A125			A161	G122	G119	G119	G228			A114	G114	A118	A119	A111	G117		G121
3th motif																																																	residues close to 4th motif
	A259		G106	A258	A108	A147	S135	A104	T110	S113	A100	A106	A109	S110	A114	S112	A141	A105	A105	A108	A108	A110	A108	A145	A152	A119	A111	A144	A138	A148	A116	A112	A191	A150	A147	A147	A266	A112	T112	A137	A142	A141	A146	A136	A151	A181	A149
	T260	V176	L107	T259	L109	V148	P136	T105	S111	P114	T101	T107	T110	P111	T115	P113	T142	T106	S106	T109	W109	T111	T109	T146	T153	L120	T112	A145	T139	T149	T117	T113	T192	S151	T148	T148	A267	N113	T113	T138	T143	T142	T147	T137	T152	V182	S150
	G261	G177	G108	G260	G110	G149	G137	G106	G112	G115	G102	G108	G111	G112	G114	G114	G143	G107	G107	G110	G110	G113	G110	G157	G154	G121	G113	G146	G140	G150	G118	G114	G193	G152	G149	G149	G268	G114	G114	G139	G144	G143	G148	G138	G153	G183	G151
					F111			P107	S113		A103	S109	G112	A113					S108	A111		S114			S155						A119	A115		S153	S150	S150	S269		S115		S145	S144		S139	A154		S152
4th motif
	F284	L195	I126		I128	V167	W160	I123	C131	L135	L119	L127	L133	M131	V135	L133		L126	L124	L129		V142	Y129			V140	L132											A133
	R285	K196		R294				C124	K132	R136	R120	R128	R134	R132	R136	R134		R127	Y125	R130		K143	K130			T141	K133											D134	K134
																								S166	N173	N142		S165					S212	S171	S168	S168	S286	L135		S156	S165		S166	S157		H202
5th glycine rich motif																																																	6th glycine rich motif
																										L143														F160					W172
																										D144
									I158																	E145
																										A146
					F168						F145			Y159								Y170				E147			Y177	Y187								Y161		Y176		Y181	Y186
	L311	T239	T166	L310	T169	T211			I158	I164	I146	I154	I160	I160	I163	I162	I182	I153	L151	I156	I156	I171	I156		I194	I169	I161	I186	I178	I188		T157	V233	I192	I189	I189	I307		I160		I186		I187	I178	T193	T225	I191
																																E160
	E349			E313	E172		R192		E161					E163						E159	E159		E159			E172
							C193	C156									F186				F160																									Y229
6th motif
								P159




extra sites
close to 7th motif																																																	7th motif
									F242								F269					F255		R269	R282			R273	R263	R273		H245	R316	R279	R280	R280	R395		F245	R262	R275	R266	R274	R262		G314	R278
	N403	R344	N265	N402					N245				L254	N247					N226		R244				Y285	N258	N247					N248	D319		F283	F283			N248			R269		Y265
									L248
			I267		L270																				G287
						L316		V259		L252		L245				L271		I245	F229			L261	Y246			L261						I251						L251	L251
																	Y276							L276			F250	L280	F270	L280			L323		L287		I402			L269		F273		L268	L284		L285

							I288
8th motif
															I283											G291												A281
	G437	G382	G298	G436	G301	G353	G320	G293	G278	G283	G259	G274	G283	G280	G284	G302	G308	G274	G258	G272	G276	G291	G276	G308	G321	G292	G281	G312	G302	G312	G283	G285	G356	G318	G319	G319	G434	G282	G281	G301	G314	G304	G313	G301	G316	G352	G317
	D438	D383	D299	D437	D302	D354	D321	V294	D279	D284	D260	D275	D284	D281	D285	D303	D309	D275	D259	D473	D277	D292	D277	D309	D322	D293	D282	D313	D303	D312	D284	D286	D357	D319	D320	D320	D435	D283	D282	D302	D315	D305	D314	D302	D317	D354	D318
9th motif
							K330										Q315							Q315	M328			M319	A309	E319	R291	R293	E364	M325	M326	M326	M441			Q308	M321	M311	A320	M308	P323	M359	M324
							A331										L316							F316	L329			L320	L310	L320	Q292	Q294	L365	L326	L327	L327	L442			L309	L322	L312	L321	L309	L324	E360	L325
							G332										A317							V317	A330			A321	T311	T321	A293	A295	A366	A327	A328	A328	A443			T310	A323	A313	A322	A310	A325	M361	A326
							F334										H318							Y318	H331			H322	P312	P322	A296	S298	P367	H328	H329	H329	H444			P311	H324	H314		H311	A325	A364	H237
							A335										A320							A320	A333					A324			A369	A330	A331	A331	A446			A313	A325	A316	A325	A313	S236		A329
				E452							G270																																		A238
	E453	P391	P314	E453	T317			K312	P295	P300		E290	E300	A297	E302	P319		E291	G269	E289		A308	P293			P309												P299	P298
	H454	T392	T315	E454	T318			T313	L296	L301	T271	T291	S301	L298	S303	L320		S292	L270	T290	L292	L309	L294			L310	I299											L300	L299
	H455	A393	A316		A319			G314	A297	A302	A272	Y292	V302	A299	V304	A321		V293	I271	W291		A310	V295			G311	G300											A301	A300
		Q394	Q317		Q320				T298		K273		P303	T300								S311	A298			S312	T301											P302	T301
		A396	A319		A322			I317	A300	A305	A275		A305	A302	A307	A324		A296	A274	A294		A313					A303												A303
10th motif
																								F348
																									Y361								Y398	Y358	Y359	Y359				F343	Y354			Y341	F357	F390	Y357
	F482			F481								S319	F329		F331					Y319
	W483		K376	W482	K379							W320	W330		W332			W321		W320
											F302								K302
							Y365
						P434
						T435
						A436
						Q437															K320
						A439
extra sites																																																	extra sites
								K382
		Y482				Y504
							W415
cofactors
	NAD	NAD	NAD
[truncated: 47 more columns]
