# Supplementary material for: FAD/NADH Dependent Oxidoreductases: From Different Amino Acid Sequences to Similar Protein Shapes for Playing an Ancient Function
Source: J Clin Med. 2019 Dec 2;8(12):2117. doi: 10.3390/jcm8122117 (PMC6947548; doi:10.3390/jcm8122117)
Supplement: Supplementary file 1 [file jcm-08-02117-s001.zip › Supp.Tab.4.xlsx]

## Sheet: Foglio1
Supp. Tab. 4. UQ/DCQ binding residues of the crystallized structures reported in Table 1 after superimposition. The reported UQ/DCQ putative binding residues are grouped in function of their participation to sequence motifs.
PDB_ID	5kmr	5n1t	5na1	5jwc	3hyw	4g73	5yjw	4bur		5fs8		5vn0		1xhc		2bc0		2cdu		1nhs		3lxd		3fg2		2gqw		2v3a		3klj		3ef6		1q1r		3oc4		3iwa		3cgb		4fx9		3ics		3ntd		4m52
	DCQ	DCQ	DCQ	DCQ	DCQ	UQ	UQ	UQ	DCQ	UQ	DCQ	UQ	DCQ	UQ	DCQ	UQ	DCQ	UQ	DCQ	UQ	DCQ	UQ	DCQ	UQ	DCQ	UQ	DCQ	UQ	DCQ	UQ	DCQ	UQ	DCQ	UQ	DCQ	UQ	DCQ	UQ	DCQ	UQ	DCQ	UQ	DCQ	UQ	DCQ	UQ	DCQ	UQ	DCQ
1st motif
																		H10								L17
Close to 1st motif
						W63	W63
2nd motif
	T46		T48						P173		P173														P43			P46	P46	Y41	Y41	P44	P44								C42				C44		C43		C46
																			C42	C42	C42	P51	P51				P49				P43				P46
between 2nd and 3rd motifs
				F77
				P79
between 4th and 7th motifs
between 7th and 8th motifs
																A310																								I299
												A297	A297			S311	S311																							G300	G300			A302	A302
												T298	T298			V314																								T301	T301			W303	W302
												V301				R315	R315																							N304
8th motiv
	I320
												R302
between 8th and 9th motifs
																																																L316
																																																A317	A317
																																																H318	H318
																																																E321	E321
		F333
																																								I329
9th motif
					G314	A393	A393	H454		H454				A272								V304	V304	S292	V293			Y288								L294		G311				L300				L320
					M315	Q394	Q394	H455	H455	H455	H455			K273	K273					A299		Q305	E305	V293				V289	V289	L270		Y292	Y292			V295	V295	S312	S312			A301	A301			A321	A321
					E318	H397	H397	D456	D456	D456	D456							A300		T300	T300	N308		Q294	Q394	W291	W291	M290	M290	I271	I271	M293	M293	S301		N296	N296	N315				P302	P302			G322	G322
														M276				T301	T301	R303				T297		S292		M293		N272	N272	Q296	Q296	V302	V302	V299		R316	R316			N305				N325
								V459		V459								V304								Q295	Q295			N275				P303	P303									V332
																G339		R305																L306	L306							V330
between 9th and 10th
																																																P346
																																																A348
																																																	F350
10th motif
		T363			I346	L444	L444	M481		M481										S326		W330	W330	W319	W319	W318	W318	P316		P297		V318				T322		A340								I350
		Y365			I348	G445	G445	F482	W483	F482	W483			S299						S327		F331		F320		Y319		V317		S298		S319		W328	W328	M323
						A446	A446	W483		W483				T300						G328		W332	W332	W321	W321	W320	W320	T318		P299		W320	W320	F329		G324
						L447	L447	E493		E493				V301	V301							L340									K302	R327	R327	W330	W330
																						Q341		Q330		Q329
																																Q329		K339
extra sites
	L375	A386	M378	V503	F381	I459	I459	M585			S524	N400		T348		M411		Q400		N402		Y385		H374		F374		K372				P370		F383		Q393				D403		D403		D406		D424		A417
	K376	W415	K379	Y504	F385		F466	P586			T526			E351		H414		N403				V386		R378		A375		N376				F373		N384		I395		N416						T410				E418	E418
	L378	N418	V381	Q506	F402	M485	M485				G527																					A374		K387		N396												L420
	I379	I419	I382	L507	E403					I528	I528																																					P421
	D380		D383		V406					R529	R529																																					E422
	R382		R385		L407					S530	S530
										E531	E531
										S532	S532
										E533	E533
										W534
										M585
										P586
[truncated: 42 more columns]
