# Supplementary material for: FAD/NADH Dependent Oxidoreductases: From Different Amino Acid Sequences to Similar Protein Shapes for Playing an Ancient Function
Source: J Clin Med. 2019 Dec 2;8(12):2117. doi: 10.3390/jcm8122117 (PMC6947548; doi:10.3390/jcm8122117)
Supplement: Supplementary file 1 [file jcm-08-02117-s001.zip › Supp.Tab.5.xlsx]

## Sheet: Foglio1
Supp. Tab. 5. CoA binding residues of the crystallized CoA disulfide reductases reported in Table 1. Putative CoA binding residues within AIF (4bur), NDI (4g73) and NDH-2 (5kmr) after superimposition with 3ics. The reported CoA putative binding residues are grouped in function of their participation to sequence motifs.
	CoA binding residues at CoA-disulfide oxido reductases				FAD binding residues				CoA Binding Res within AIF, NDI and NDH-2 after superimposition with 3ics			FAD Binding Residues
PDB_ID	3cgb	4fx9	3ics	3ntd	3cgb	4fx9	3ics	e 3ntd	HsAIF (4bur)	ScNDI (4g73)	CtNDH-2 (5KMR)	HsAIF (4bur)	ScNDI (4g73)	CtNDH-2 (5KMR)
1st glycine rich motif
					I6		V8	I7				I137
					G7	G13	G9	G8				G138	G60	G10
											A11	G139	S61	A11
	D9	G15	V11	V10	D9	G15	V10	V10			G12	G140	G62	G12
	A10	A16	A12	A11	A10	A16	A11	A12	T141	W63	Y13	T141	W63	Y13
	MSE13				A11	A17	G12	G13				A142	G64	G14
	S14		A15	A14					F144	I66	I16
	MSE17	M22		S15					A145	S67	V17
	Q18	S23	A19	A18
	R21	R27	R20	R19					R148	K70
	(R24)	(R30)	R23	R22						H71	L20
											K24
2nd motif
									A152
					L31	F37	V33	F32
					E68	E38	E34	E33
					K69	A39	R35	R34				V162	I82
						T40						S163	S83	N37
												E164	P84	K38
													R85
	S38	S44
	Y39	H45	S40	S39		H45				F88
		A46	F41	F40						L89	H42
		P47	N43	N42	Q41	P47	N43	N42	Y170	F90	Y43			Y43
	C42	C48	C44	C43	C42	C48	C44	C43	M171	T91	I44		T91	T45
									(R172)	P92	T46	R172	P92	T46
	A60	Y65	V61	L61					(P173)			P173	L94
	R61	Y66	Q62	Q62	P45			P46					P95	H49
		F71		F67
	(F66)	R75	MSE68							F114	L68	S176
			F72	F71	H78	A83	S80	H79				K177
extra sites					E79	E84	E81	E80
					V80	V85	V82	V81	F205			K231		D79
												K232	E128	T80
												V233	A129	V81
					A111	A112	S113	S112
3rd motif					T112	N113	P114	P113
					G113	G114	G115	G114				A259		G106
												T260	V176	L107
												G261	G177	G108
					L132	A133	L135	L133
4th motif					K133	D134	R136	R134
						L135						F284	L195	I126
												R285	K196
2nd glycine rich motif (5th motif)
						Y161
					I161		I164	I162
												L311	T239	T166
												E349
6th motif
extra sites
					N247
close to 7th motif
												N403	R344	N265
						L251	L252	L271
					F250									I267
8th motif
						A281
					G281	G282	G283	G302				G437	G382	G298
					D282	D283	D284	D303				D438	D383	D299
9th motif
						P299	P300	P319
					I299	L300	L301	L320
		A301	A302	A321	G300	A301	A302	A321				E453	P391	P314
					T301	P302						H454	T392	T315
					A303		A305	A324		A393	A316	H455	A393	A316
	N304	N305	N306	N325					H455				Q394	Q317
									(V459)				A396	A319
	R308	R309	R310	R329					R463
10th motif
												F482
												W483		K376
											T382
											Y385
											L386
											I387
											G388
											G389
extra sites
													Y482
										L487
cofactors
	FAD	FAD	FAD	FAD					FAD			NAD	NAD	NAD
										UQ5			UQ5
