# Supplementary material for: FAD/NADH Dependent Oxidoreductases: From Different Amino Acid Sequences to Similar Protein Shapes for Playing an Ancient Function
Source: J Clin Med. 2019 Dec 2;8(12):2117. doi: 10.3390/jcm8122117 (PMC6947548; doi:10.3390/jcm8122117)
Supplement: Supplementary file 1 [file jcm-08-02117-s001.zip › Supp.Tab.6.xlsx]

## Sheet: Foglio1
Supp. Tab. 6. RYL-552 binding residues of within the crystallized NDH-2 (5jwc) from P.falciparum. Putative RYL-552 binding residues within AIF (4bur), NDI (4g73) and NDH-2 (5kmr) after superimposition with 5jwc. The reported RYL-552 putative binding residues are grouped in function of their participation to sequence motifs. Residues involved in the binding of FAD and NAD+ are reported for compara…
	RYL-552 ( 5n.a.fluoron.a.3n.a.methyln.a.2n.a.{4n.a.[4n.a.(trifluoromethoxy)benzyl]phenyl}quinolinn.a.4(1H)n.a.one) BINDING RESIDUES		FAD binding residues	NAD + Binding Residues	RYL-552 ( 5n.a.fluoron.a.3n.a.methyln.a.2n.a.{4n.a.[4n.a.(trifluoromethoxy)benzyl]phenyl}quinolinn.a.4(1H)n.a.one) BINDING RESIDUES			FAD binding residues				NAD+ binding residues
	5jwc - type II NADH DH		5jwc	5jwc	HsAIF (4bur)	ScNDI (4g73)	CtNDH-2 (5KMR)	HsAIF (4bur)	ScNDI (4g73)	CtNDH2 (5KMR)		HsAIF (4bur)	ScNDI (4g73)	CtNDH2 (5KMR)
1st glycine rich motif		1st glycine rich motif						1st glycine rich motif
								I137
								G138	G60	G10
			G47					G139	S61	A11
			S48					G140	G62	G12
			G49					T141	W63	Y13
			W50					A142	G64	G14
			G51
2nd motif		2nd motif						2nd motif
								V162	I82
								S163	S83	N37
								E164	P84	K38
			I69						R85
			S70							Y43
			P71						T91	T45
			R72					R172	P92	T46
								P173	L94
									P95	H49
								S176
					K177			K177				K177
			T78		F181
			P79
extra sites		extra sites						extra sites
								K231		D79
								K232	E128	T80
								V233	A129	V81
3rd motif		3rd motif						3rd motif				residues close to 3rd motif
			A147	F155				A259		G106		L267	F183	F114
			V148					T260	V176	L107				I116
			G149					G261	G177	G108				F124
4th motif		4th motif						4th motif
			V167					F284	L195	I126
								R285	K196
2nd glycine rich motif (5th motif)		2nd glycine rich motif (5th motif)						2nd glycine rich motif (5th motif)
												I306	V234	G162
												G307	G235
				G208								G308	G236	G164
				G209								G309	G237	F165
				P210								F310	P238	T166
			T211	T211				L311	T239	T166		L311	T239
												G312
				E214				E349				E314	E242	E169
RYL.dedicated.sites					RYL.dedicated.sites
	E218				R321	E246	E173
	D221				R324	D249	D176
	N224					H252
	K225					Q253
6th motif		6th motif						6th motif
													V271	V197
												F334	E272	E198
				E244								P335	A273	A199
				G245								E336	L274
				P251								K342		P205
					RYL.dedicated.site
							K222
extra sites		extra sites						extra sites
													T304	T230
				Y277									A305	P231
				V278									V306	I232
close to 7th motif		close to 7th motif						close to 7th motif				7th motif
				A308				N403	R344	N265				W258
			L316	S309						I267		A397	A338	T259
				G310								V398	T339	G260
												G399	G340	G261
												L400		V262
8th motif		8th motif						8th motif
			G353					G437	G382	G298
			D354					D438	D383	D299
9th motif		9th motif						9th motif
														P313
								E453	P391	P314		E453	P391	P314
								H454	T392	T315		H454
								H455	A393	A316
									Q394	Q317
									A396	A319
10th motif		10th motif						10th motif
			P434					F482
			T435					W483		K376		W483
			A436									S484
			Q437											T349
			A439										L447	V350
				P434										A351
					RYL.dedicated.site
	Y475					Y449	G354
	N478					S452	R355
	H479					E453	N356
							D357
	S397					F475
	W500					W478	S373
	K501					R479
						R507
extra sites		extra sites						extra sites
				L473					Y482				Y482
			Y504
cofactors		cofactors						cofactors
								NAD	NAD	NAD		FAD	FAD	FAD
									UQ5
