# Supplementary material for: FAD/NADH Dependent Oxidoreductases: From Different Amino Acid Sequences to Similar Protein Shapes for Playing an Ancient Function
Source: J Clin Med. 2019 Dec 2;8(12):2117. doi: 10.3390/jcm8122117 (PMC6947548; doi:10.3390/jcm8122117)
Supplement: Supplementary file 1 [file jcm-08-02117-s001.zip › Supp.Tab.7.xlsx]

## Sheet: Foglio1
Supp. Tab. 7 SL827 and KPC binding residues within the crystallized DLD (4m52) from M.tuberculosis and NADPH-CoM oxidoreductase (1mo9) from X.autotrophicus. Putative SL827 and KPC binding residues within AIF (4bur), NDI (4g73) and NDH-2 (5kmr) after superimposition with 4m52 and 1mo9. The reported SL827 and KPC putative binding residues are grouped in function of their participation to sequence m…
SL827-sulfonamide	KPC-Ketopropylthioethane sulphonate	FAD binding residues	FAD binding residues	NADH binding residues	FAD binding residues	NADH binding residues	SL827-sulfonamide			KPC-Ketopropylthioethane sulphonate			FAD binding residues				NAD binding residues
4m52- Lipoamide DH	1mo9-2kpcc		1mo9 2-kpcc	1mo9 2-kpcc	4m52	4m52	HsAIF (4bur)	ScNDI (4g73)	CtNDH-2 (5KMR)	HsAIF (4bur)	ScNDI (4g73)	CtNDH-2 (5KMR)	HsAIF (4bur)	ScNDI (4g73)	CtNDH2 (5KMR)		HsAIF (4bur)	ScNDI (4g73)	CtNDH2 (5KMR)
		1st glycine rich motif											1st glycine rich motif
													I137
					L9								G138	G60	G10
			G50		G10								G139	S61	A11
	A53											G12	G140	G62	G12
			G52		G12		T141	W63	Y13	T141	W63	Y13	T141	W63	Y13
P13			A53		P13					F144	I66	I16	A142	G64	G14
	R56		A54		G14		R148				S67
Y16	F57							K70			K70
		2nd motif											2nd motif
			V72		V32								V162	I82
			D73		E33								S163	S83	N37
			R74		P34								E164	P84	K38
			W75		Y36							H42		R85
					G39			F88			F88				Y43
	G79				V40		M171		I44	M171		I44		T91	T45
			G80		C41						F90		R172	P92	T46
L42			S81		G45								P173	L94
	P83		A86		C46									P95	H49
			C87		S49								S176
	V88				K50								K177				K177
							SL827 dedicated sites			KPC dedicated sites
R93							R201	F114		R201	E109	V63
G96			H90	H90			F205	K117		S202
F99			H91							I203
										Y204
										F205
		extra sites											extra sites
	P136												K231		D79
	M140												K232	E128	T80
			P157		G111								V233	A129	V81
			A158		Y112
					G113
		3rd motif											3rd motif				residues close to the 3rd motif
			A181		A141								A259		G106		L267	F183	F114
			V182		T142								T260	V176	L107				I116
			G183		G143								G261	G177	G108				F124
		4th motif											4th motif
													F284	L195	I126
													R285	K196
			H202
		2nd glycine rich motif (5th motif)											2nd glycine rich motif (5th motif)
																	I306	V234	G162
				G221													G307	G235
				G222		A179											G308	G236	G164
				S223		G180											G309	G237	F165
				K224		A181											F310	P238	T166
			T225	T225	I182	I182							L311	T239	T166		L311	T239
				A226													G312
				E228		E185							E349				E314	E242	E169
			Y229		F186
		6th motif											6th motif
																		V271	V197
				L243		E201											F334	E272	E198
				V244		F202											P335	A273	A199
				R245													E336	L274
						P208											K342		P205
		extra sites											extra sites
				S276														T304	T230
				N277														A305	P231
																		V306	I232
		close to 7th motif											close to 7th motif				7th motif
			G314		F269	A266							N403	R344	N265				W258
						I267									I267		A397	A338	T259
				G311		G268											V398	T339	G260
				L312	Y276	F269											G399	G340	G261
				G313													L400		V262
				E314
		8th motif											8th motif
			G352		G308								G437	G382	G298
			D354		D309								D438	D383	D299
		9th motif											9th motif
			M359	M359	Q315	Q315													P313
			E360	E360	L316	L316							E453	P391	P314		E453	P391	P314
	M361		M361		A317		H455			H455			H454	T392	T315		H454
	R365		A364		H318		V459			V459			H455	A393	A316
					A320									Q394	Q317
E321									I320					A396	A319
		10th motif											10th motif
													F482
						A348							W483		K376		W483
																	S484
			F390	F390															T349
																		L447	V350
																			A351
		extra sites											extra sites
														Y482				Y482
							sulfonamide
								S484	M381		I486
								M485	R382		L487
								I486	Y383		S488	Y383
								L487	L384		S491	L384
								S488	Y385			I387
								A489	L386			L392
								R492	I387
									G388
									G389
									L390
									S391
		cofactors							L392				cofactors
							NAD	UQ5					NAD	NAD	NAD		FAD	FAD	FAD
														UQ5
											(CoA in 3ics)
