# Supplementary material for: FAD/NADH Dependent Oxidoreductases: From Different Amino Acid Sequences to Similar Protein Shapes for Playing an Ancient Function
Source: J Clin Med. 2019 Dec 2;8(12):2117. doi: 10.3390/jcm8122117 (PMC6947548; doi:10.3390/jcm8122117)
Supplement: Supplementary file 1 [file jcm-08-02117-s001.zip › Supp.Tab.8.xlsx]

## Sheet: Foglio1
Supp. Tab. 8. CytC (cytochrome C) and CopC (copper peroteins) binding residues of the crystallized NDH-2 dehydrogenase (5n1t) from T.paradoxus. Putative CytC and CopC binding residues within AIF (4bur), NDI (4g73) and NDH-2 (5kmr) after superimposition with NDH-2 dehydrogenase from T.paradoxus. The reported CytC and CopC putative binding residues are grouped in function of their participation to …
FAD binding residues				NAD binding residues				Cyt.C.Binding Region	CopC.Binding.Res	Cyt.C.Binding Region	CoPC.bindingRes	Cyt.C.Binding Region 30+	CopC.Binding Region 30+
HsAIF (4bur)	ScNDI (4g73)	CtNDH-2 (5KMR)		HsAIF (4bur)	ScNDI (4g73)	CtNDH-2 (5KMR)		HsAIF (4bur)	HsAIF (4bur)	ScNDI (4g73)	ScNDI (4g73)	5n1t	5n1t
1st glycine rich motif
I137
G138	G60	G10
G139	S61	A11
G140	G62	G12
T141	W63	Y13
A142	G64	G14
extra sites
								R148				R50
								R143				Y51
												F55
2nd motif
V162	I82
S163	S83	N37
E164	P84	K38
	R85
		Y43
	T91	T45
R172	P92	T46
P173	L94
	P95	H49
S176
K177				K177
extra sites
K231		D79						Q195
K232	E128	T80						W196
V233	A129	V81						N197
								G198
								K199
								E200
3rd motif				residues close to 3rd motif
A259		G106		L267	F183	F114
T260	V176	L107				I116
G261	G177	G108				F124
4th motif
F284	L195	I126
R285	K196
2nd glycine rich motif (5th motif)
				I306	V234	G162					L218-R227
				G307	G235
				G308	G236	G164					E265
				G309	G237	F165
				F310	P238	T166
L311	T239	T166		L311	T239								D178
				G312									G179
E349				E314	E242	E169							V181
6th motif
					V271	V197
				F334	E272	E198							R214
				P335	A273	A199							K216
				E336	L274
				K342		P205
extra sites
					T304	T230			V374-K378		K312		P241
					A305	P231			L380		Q313		G242
					V306	I232			K382		E327		T262
									G386		E328		S269
									R387		T329		R271
									K388		I330		Y272
									V389		P331		R273
									E390
close to 7th motif				7th motif
N403	R344	N265				W258
		I267		A397	A338	T259
				V398	T339	G260
				G399	G340	G261
				L400		V262
8th motif
G437	G382	G298
D438	D383	D299
9th motif
						P313						F333
E453	P391	P314		E453	P391	P314						S337
H454	T392	T315		H454								K340
H455	A393	A316										V341
	Q394	Q317										A344
	A396	A319						D456		H397
								V460		Q398
								R463		E401
								L464		Y402
								E467		K405
								A472		N406
								K474		D408
								P475		K409
10th motif
F482								W477
W483		K376		W483				H478		K437
				S484				Q479		N442
						T349		S480		L444
					L447	V350		M481		G445
						A351				A446
extra sites
								G491		A457-T468		T356
								Y492				E357
								E493				P358
								I495				S359
												W360
												S361
												T363
												Y365
												S375
												S377
												A378
												V379
												R381
												S390
												E391
												G392
												G394
												V395
												S396
												F404
												L407
												E408
												V410
										L477		Y411
										I480		G414
										L483		W415
										S484		D417
								V577-D594		M485		N418
								K606-N609		A489		I419
										R492		A421
	Y482				Y482					L493		E422
cofactors
NAD	NAD	NAD		FAD	FAD	FAD		NAD		UQ5
	UQ5
