# Supplementary material for: FAD/NADH Dependent Oxidoreductases: From Different Amino Acid Sequences to Similar Protein Shapes for Playing an Ancient Function
Source: J Clin Med. 2019 Dec 2;8(12):2117. doi: 10.3390/jcm8122117 (PMC6947548; doi:10.3390/jcm8122117)
Supplement: Supplementary file 1 [file jcm-08-02117-s001.zip › Supp.Tab.9.xlsx]

## Sheet: Foglio1
Supp. Tab. 9. Lipoamide acetylase binding residues of the crystallized DLD(1ebd) from G. stearothermophilus. Putative lipaomide acetylase binding residues within AIF (4bur), NDI (4g73) and NDH-2 (5kmr) after superimposition with DLD(1ebd) from G.stearothermophilus. The reported lipoamide acetylase putative binding residues are grouped in function of their participation to sequence motifs.
FAD binding residues				NAD binding residues			FAD binding residues			Acetylase BR	Acetylase BR	Acetylase BR
HsAIF (4bur)	ScNDI (4g73)	CtNDH-2 (5KMR)		HsAIF (4bur)	ScNDI (4g73)	CtNDH-2 (5KMR)		G.s. dihydrolipoamide dehydrogenase 1ebd		HsAIF (4bur)	ScNDI (4g73)	1ebd
1st glycine rich motif							1st glycine rich motif
I137								V15
G138	G60	G10						G16
G139	S61	A11
G140	G62	G12						G18
T141	W63	Y13						P19
A142	G64	G14						G20
extra sites
2nd motif							2nd motif
V162	I82							V38
S163	S83	N37						E39
E164	P84	K38						K40
	R85							N42
		Y43						G45
	T91	T45						V46
R172	P92	T46						C47
P173	L94							V50
	P95	H49						G51
S176								C52
K177				K177				K56
extra sites							extra sites
K231		D79
K232	E128	T80
V233	A129	V81
								G117
								E118
								A119
3rd motif				residues close to 3rd motif			3rd motif
A259		G106		L267	F183	F114		A146
T260	V176	L107				I116		T147
G261	G177	G108				F124		G148
5th motif							5th motif
F284	L195	I126
R285	K196							S166
2nd glycine rich motif (5th motif)							2nd glycine rich motif (5th motif)
				I306	V234	G162
				G307	G235
				G308	G236	G164		Y186
				G309	G237	F165		I187
				F310	P238	T166
L311	T239	T166		L311	T239
				G312
E349				E314	E242	E169
6th motif							6th motif
					V271	V197
				F334	E272	E198
				P335	A273	A199
				E336	L274
				K342		P205
extra sites							extra sites
					T304	T230
					A305	P231
					V306	I232
close to 7th motif				7th motif			close to 7th motif
N403	R344	N265				W258		R274
		I267		A397	A338	T259
				V398	T339	G260
				G399	G340	G261
				L400		V262
8th motif							8th motif
G437	G382	G298						G313
D438	D383	D299						D314
9th motif							9th motif
						P313		A320
E453	P391	P314		E453	P391	P314		L321			K405
H454	T392	T315		H454				A322		I445	K409
H455	A393	A316								K446
	Q394	Q317						A325
	A396	A319
										K474
										P475
										W477
10th motif							10th motif
F482											N434	P340
W483		K376		W483							N435	A342
				S484							F436	D344
						T349					K437	V346
					L447	V350					P438
						A351					K440
extra sites							extra sites
										K590		R402
												D406
										K593		V408
										D594
										G595
										E596		E431
												A432
												G433
												D438
